# Supplementary material for: Reliability and minimal detectable change of the MX3 hydration testing system
Source: PLoS One. 2024 Nov 21;19(11):e0313320. doi: 10.1371/journal.pone.0313320 (PMC11581297; doi:10.1371/journal.pone.0313320)
Supplement: S1 Dataset — (XLSX) [file pone.0313320.s001.xlsx]

## Sheet: Sheet1
Age	Sex	Race/Ethnicity	Past 4h fluid intake	Physical activity (1=sedentary,4=highly active)	Measurement time group (0=am, 1=pm)	SOSM1	SOSM2	SOSM Ave	SOSM Difference	Mass (lb)	Mass (kg)	Height (in)	Height (cm)	Body fat %	Body fat (kg)	Skeletal muscle mass %	Skeletal muscle mass (kg)	Visceral fat (relative)
36	M	White	16	3	0	63	55	59	8	201	91.1736	67	170.18	22.1	20.1494	38	34.646	13
25	M	White	32	4	0	60	66	63	-6	143.8	65.2277	67	170.18	17.8	11.6105	41.6	27.1347	5
57	M	Black or African American	8	4	0	49	56	52.5	-7	167.6	76.0234	66	167.64	24.1	18.3216	34.8	26.4561	12
39	M	White	10	3	0	57	66	61.5	-9	186	84.3696	69.5	176.53	19.1	16.1146	39.1	32.9885	10
25	M	Black or African American	24	4	0	81	66	73.5	15	153.8	69.7637	68	172.72	15.1	10.5343	43.2	30.1379	6
32	F	White	32	2	0	47	51	49	-4	114.4	51.8918	63	160.02	20.1	10.4303	34.9	18.1103	3
27	F	White	8	4	0	53	64	58.5	-11	152.6	69.2194	64.5	163.83	30.2	20.9042	31.6	21.8733	5
43	M	White	30	4	0	55	60	57.5	-5	248.8	112.856	73.5	186.69	31.4	35.4367	31.4	35.4367	15
26	F	White	20	2	0	71	71	71	0	162.6	73.7554	64	162.56	42.1	31.051	25	18.4388	6
34	F	White	32	3	0	40	40	40	0	134	60.7824	61.2	155.448	31.3	19.0249	30.5	18.5386	5
38	F	White	90	3	0	32	29	30.5	3	155.6	70.5802	67.5	171.45	34	23.9973	28.5	20.1153	5
27	M	White	16	4	0	87	93	90	-6	182.8	82.9181	70.5	179.07	15.2	12.6035	42.2	34.9914	7
25	F	White	30	4	0	84	113	98.5	-29	128.2	58.1515	61.5	156.21	26.8	15.5846	33	19.19	4
26	M	White	32	3	1	146	104	125	42	225.6	102.332	65.5	166.37	39.7	40.6259	29.3	29.9833	17
39	M	White		4	1	47	53	50	-6	251.2	113.944	76	193.04	25	28.4861	34.7	39.5387	12
21	M	Asian or Pacific Islander; Hispanic or Latino	48	4	1	57	66	61.5	-9	172.4	78.2006	67	170.18	24.6	19.2374	38.5	30.1072	9
52	F	White		4	1	90	70	80	20	135	61.236	63.5	161.29	34.7	21.2489	27.1	16.595	6
22	F	White	36	3	1	59	70	64.5	-11	148.8	67.4957	64	162.56	38.7	26.1208	26.2	17.6839	5
20	M	White	45	4	1	56	62	59	-6	185.2	84.0067	71	180.34	19.5	16.3813	40.6	34.1067	7
64	M	White	36	4	1	38	39	38.5	-1	186.4	84.551	73	185.42	13.3	11.2453	38.9	32.8904	8
25	M	Asian or Pacific Islander	12	3	1	50	62	56	-12	180.2	81.7387	65	165.1	30.8	25.1755	34.8	28.4451	12
25	F	Asian or Pacific Islander	40	2	1	69	59	64	10	123.2	55.8835	62	157.48	21.2	11.8473	39.3	21.9622	6
23	F	White	4	4	1	88	115	101.5	-27	133.4	60.5102	62	157.48	36.1	21.8442	27.2	16.4588	5
21	F	White; Asian or Pacific Islander	16	3	1	54	66	60	-12	153.4	69.5822	67	170.18	33.2	23.1013	29.2	20.318	4
21	F	White	10	3	1	61	63	62	-2	141	63.9576	65.75	167.005	34	21.7456	27.8	17.7802	4
22	M	White	64	4	1	82	70	76	12	181.4	82.283	67.5	171.45	20.8	17.1149	40.3	33.1601	9
24	M	Asian or Pacific Islander	3	3	1	48	80	64	-32	141.2	64.0483	62.5	158.75	26.8	17.1649	36.9	23.6338	8
25	F	White	16	3	1	44	42	43	2	177.6	80.5594	67	170.18	38.4	30.9348	27.5	22.1538	5
28	M	White	40	4	1	46	39	42.5	7	232.2	105.326	74	187.96	27.4	28.8593	34.7	36.5481	11
25	M	White	8	3	1	41	60	50.5	-19	193.2	87.6355	69	175.26	25	21.9089	37.3	32.688	10
22	M	White		4	1	60	58	59	2	187.2	84.9139	72	182.88	17.9	15.1996	41	34.8147	7
34	M	White	20	4	1	46	50	48	-4	154	69.8544	66	167.64	20.7	14.4599	39.3	27.4528	8
40	F	White	14	3	1	67	63	65	4	153	69.4008	59	149.86	43.5	30.1893	25.1	17.4196	9
26	F	White	33	2	1	48	63	55.5	-15	124.2	56.3371	61.5	156.21	34.6	19.4926	27	15.211	4
24	M	White	24	4	1	74	63	68.5	11	185	83.916	66.5	168.91	25.6	21.4825	37.6	31.5524	11
50	M	White	24	3	0	70	73	71.5	-3	170.8	77.4749	67	170.18	22.1	17.1219	36.6	28.3558	11
24	M	White; Black or African American	10	3	0	92	81	86.5	11	220.6	100.064	72	182.88	24.5	24.5157	36.9	36.9237	11
45	M	White	11	3	0	78	75	76.5	3	273.4	124.014	69.5	176.53	39	48.3656	27.5	34.1039	22
25	M	White	0	3	0	68	69	68.5	-1	194.2	88.0891	69.5	176.53	32.1	28.2766	32.8	28.8932	11
21	F	White	6	3	1	61	61	61	0	118.4	53.7062	63.5	161.29	27.8	14.9303	30.1	16.1656	3
35	M	White	20	4	0	42	39	40.5	3	213.8	96.9797	66	167.64	22.8	22.1114	37.5	36.3674	16
23	M	White	36	2	0	53	45	49	8	215.4	97.7054	68	172.72	31.5	30.7772	33.8	33.0244	14
24	M	white	70	2	0	63	71	67	-8	196.6	89.1778	70	177.8	25.8	23.0079	36.7	32.7282	10
34	M	White	32	4	0	118	115	116.5	3	217.2	98.5219	70.5	179.07	8.4	8.27584	44	43.3496	11
35	M	White	32	3	0	89	65	77	24	214.4	97.2518	72.5	184.15	29	28.203	33.4	32.4821	12
67	F	White	16	4	0	71	63	67	8	122.2	55.4299	62.5	158.75	24.9	13.8021	32.4	17.9593	6
22	M	White	30	3	0	86	100	93	-14	201.2	91.2643	72	182.88	26	23.7287	36.4	33.2202	9
20	M	White	62	3	0	72	74	73	-2	211	95.7096	68.25	173.355	33.6	32.1584	32.9	31.4885	13
21	M	Black or African American	10	4	0	37	38	37.5	-1	191.2	86.7283	68	172.72	25.5	22.1157	37.6	32.6098	10
37	F	White	16	4	0	38	58	48	-20	143.8	65.2277	68.5	173.99	27.7	18.0681	31.1	20.2858	4
19	M	White	10	1	1	72	68	70	4	167	75.7512	69	175.26	27	20.4528	36	27.2704	7
36	F	White	20	3	1	81	71	76	10	147.8	67.0421	70	177.8	27.2	18.2354	31.3	20.9842	3
31	F	White	16	2	1	75	67	71	8	180.8	82.0109	67	170.18	39.4	32.3123	27	22.1429	6
27	F	White	32	2	1	79	70	74.5	9	170	77.112	64.5	163.83	43.1	33.2353	24.8	19.1238	6
24	M	Other (North African)	5	3	1	62	56	59	6	164	74.3904	65	165.1	30.2	22.4659	34.1	25.3671	11
19	F	White	16	4	1	65	69	67	-4	161.2	73.1203	63.75	161.925	44	32.1729	23.8	17.4026	5
24	M	Black or African American	60	3	0	56	56	56	0	227.8	103.33	70.5	179.07	34	35.1322	31.9	32.9623	13
28	F	White; Black or African American	60	3	1	45	60	52.5	-15	159.2	72.2131	64.25	163.195	39.6	28.5964	26.4	19.0643	6
25	F	Asian or Pacific Islander	85	3	1	56	70	63	-14	202.8	91.9901	65.75	167.005	32.8	30.1727	33.4	30.7247	14
26	M	White; Hispanic or Latino	0	4	1	74	76	75	-2	204.6	92.8066	68	172.72	28	25.9858	35.6	33.0391	12
21	F	White	75	4	1	71	94	82.5	-23	146.2	66.3163	65.5	166.37	34	22.5475	28.6	18.9665	4
21	F	White	45	3	1	44	64	54	-20	182.8	82.9181	68	172.72	44.1	36.5669	23.8	19.7345	5
19	F	White	52	3	1	43	24	33.5	19	127.6	57.8794	61	154.94	34.8	20.142	28	16.2062	4
36	M	White	16	4	1	62	64	63	-2	142.6	64.6834	70.25	178.435	10.4	6.72707	43.6	28.2019	3
27	M	White	8	3	1	64	96	80	-32	161.4	73.211	71.25	180.975	19.3	14.1297	39.4	28.8451	4
52	F	White	42	3	1	59	51	55	8	181.4	82.283	69	175.26	38.8	31.9258	26.6	21.8873	7
23	M	Black or African American	16.9	4	1	55	67	61	-12	181.6	82.3738	70.25	178.435	23.1	19.0283	38.4	31.6315	8
24	M	Hispanic or Latino	12	3	1	69	64	66.5	5	174.4	79.1078	71	180.34	25.5	20.1725	36.2	28.637	7
19	M	White; Asian or Pacific Islander	25	3	1	97	85	91	12	174.4	79.1078	72.25	183.515	19.4	15.3469	40.4	31.9596	5
26	F	White	28	3	1	58	41	49.5	17	154.6	70.1266	69.25	175.895	34.2	23.9833	27.7	19.4251	4
54	F	White	12	4	1	77	75	76	2	133.8	60.6917	62.25	158.115	32.4	19.6641	29.2	17.722	6
23	M	White	30	1	1	72	59	65.5	13	205.2	93.0787	70	177.8	33.3	30.9952	32.3	30.0644	11
24	M	White	16	3	1	55	64	59.5	-9	201.4	91.355	73.5	186.69	27.4	25.0313	35.1	32.0656	8
25	M	White	20	2	1	67	54	60.5	13	183.8	83.3717	68	172.72	32.1	26.7623	32.9	27.4293	10
22	F	White	0	3	1	76	74	75	2	148	67.1328	65	165.1	30	20.1398	31.4	21.0797	4
